# Supplementary material for: Whole Genome Sequencing of the Asian Arowana (Scleropages formosus) Provides Insights into the Evolution of Ray-Finned Fishes
Source: Genome Biol Evol. 2015 Oct 6;7(10):2885–95. doi: 10.1093/gbe/evv186 (PMC4684697; doi:10.1093/gbe/evv186)
Supplement: Supplementary Data [file supp_evv186_Supp1_TF9_list.txt]

TF101008
TF101061
TF101062
TF101180
TF101211
TF102023
TF103038
TF103039
TF105052
TF105152
TF105185
TF105249
TF105251
TF105316
TF105361
TF105396
TF105555
TF105601
TF105624
TF105633
TF105642
TF105645
TF105648
TF105675
TF105717
TF105744
TF105747
TF105780
TF105783
TF105794
TF105804
TF105805
TF105828
TF105834
TF105839
TF105863
TF105890
TF105898
TF105930
TF105935
TF105941
TF105946
TF105947
TF105953
TF105960
TF105961
TF105978
TF106161
TF106370
TF106378
TF106418
TF106440
TF300119
TF300150
TF300160
TF300386
TF300430
TF300490
TF300585
TF300610
TF300701
TF300720
TF300747
TF312808
TF312954
TF313034
TF313038
TF313040
TF313094
TF313108
TF313119
TF313129
TF313159
TF313234
TF313253
TF313360
TF313365
TF313385
TF313469
TF313557
TF313642
TF313693
TF313696
TF313702
TF313722
TF313727
TF313734
TF313802
TF313824
TF313861
TF313919
TF314022
TF314168
TF314201
TF314282
TF314329
TF314347
TF314386
TF314460
TF314533
TF314581
TF314609
TF314616
TF314642
TF314796
TF314808
TF314821
TF314897
TF314927
TF315000
TF315005
TF315013
TF315073
TF315089
TF315111
TF315130
TF315138
TF315163
TF315227
TF316379
TF317494
TF318036
TF318577
TF318821
TF319371
TF320158
TF320237
TF320301
TF320386
TF320686
TF320703
TF323205
TF323287
TF323397
TF323469
TF323679
TF323904
TF323935
TF324139
TF324169
TF324185
TF324241
TF324259
TF324412
TF324604
TF324729
TF325523
TF325769
TF325870
TF325896
TF325967
TF326954
TF327209
TF328343
TF328545
TF328666
TF329103
TF329125
TF329199
TF329763
TF329946
TF330866
TF330967
TF331057
TF331066
TF331898
TF332204
TF332850
TF343797
TF350923
TF351064
TF351653
TF352211
TF352826
TF354221
TF354251
TF354304
