# Supplementary material for: Whole Genome Sequencing of the Asian Arowana (Scleropages formosus) Provides Insights into the Evolution of Ray-Finned Fishes
Source: Genome Biol Evol. 2015 Oct 6;7(10):2885–95. doi: 10.1093/gbe/evv186 (PMC4684697; doi:10.1093/gbe/evv186)
Supplement: Supplementary Data [file supp_evv186_Supp3_partitions.txt]

JTTF, p1 = 1-289, 48437-48849, 68194-68765
JTT, p2 = 290-1050
JTTF, p3 = 1051-1598, 1599-2048, 16370-16716, 18268-18750
JTTF, p4 = 2049-2316, 3009-3389, 5331-5812, 66671-66925
JTTF, p5 = 2317-2604, 10799-11193, 28563-28952, 30664-31371, 32171-33347, 47508-47741, 48850-49167
JTTF, p6 = 2605-2878, 15838-16149, 22121-22427, 28176-28562
JTTF, p7 = 2879-3008, 13840-14044, 20587-21065, 24039-24616, 33549-33813, 43545-44496, 52668-53417, 60673-61070, 69163-69493
JTTF, p8 = 3390-3731, 16150-16369, 35909-37028, 65129-65474
JTT, p9 = 3732-3943
JTTF, p10 = 3944-4390, 17024-17268, 19704-19890, 38105-38460, 38461-38786, 50665-51005, 57990-59131, 61361-61520, 67139-67460
JTTF, p11 = 4391-4931, 9051-9775, 24617-25168, 31372-31778, 39049-39541, 51006-51581, 64356-64634
JTTF, p12 = 4932-5330, 28953-29587, 46819-47318, 66339-66670
LG, p13 = 5813-6056
JTT, p14 = 6057-6352, 48123-48436, 51582-51929
JTT, p15 = 6353-6671, 26806-27009, 54154-54823
LGF, p16 = 6672-6919, 63008-63431, 68766-69162
JTTF, p17 = 6920-7088, 13703-13839, 14045-14382, 14801-15437
JTT, p18 = 7089-7673, 27010-27514
JTT, p19 = 7674-8194, 11703-12225, 55490-55771
JTT, p20 = 8195-8618
JTTF, p21 = 8619-9050, 17835-18267, 33814-33989, 41776-42199, 64635-65128
JTTF, p22 = 9776-10276
JTTF, p23 = 10277-10798, 19440-19703, 21066-21686, 35572-35908, 50217-50470, 59966-60276, 67461-67837
JTTF, p24 = 11194-11702, 20354-20586, 33348-33548
JTT, p25 = 12226-12441, 25586-25884, 61071-61360
JTT, p26 = 12442-12662, 22428-22894, 33990-34389, 40895-41532
JTT, p27 = 12663-13099, 21687-22120
JTT, p28 = 13100-13702, 47319-47507
JTTF, p29 = 14383-14800, 26502-26805, 31779-32170, 44497-45201
JTTF, p30 = 15438-15837
JTTF, p31 = 16717-17023
JTT, p32 = 17269-17624, 49168-49747
JTT, p33 = 17625-17834
JTT, p34 = 18751-19126, 30381-30663
JTT, p35 = 19127-19439
JTT, p36 = 19891-20353, 61811-62087
JTT, p37 = 22895-23375
JTTF, p38 = 23376-23770, 64067-64355
JTT, p39 = 23771-24038, 60277-60672
JTT, p40 = 25169-25585, 53751-54153, 70085-70968
JTT, p41 = 25885-26122, 29588-29917
JTTF, p42 = 26123-26501
LG, p43 = 27515-28175
JTT, p44 = 29918-30380, 47742-48122
WAG, p45 = 34390-34832
LGF, p46 = 34833-35458, 62088-62382
JTT, p47 = 35459-35571, 37029-37408, 46260-46504
LG, p48 = 37409-37686
JTTF, p49 = 37687-38104
VT, p50 = 38787-39048
WAG, p51 = 39542-39730
LG, p52 = 39731-40019, 46128-46259
JTT, p53 = 40020-40315, 59682-59965
JTT, p54 = 40316-40644, 59132-59681
JTT, p55 = 40645-40894, 41533-41775
JTT, p56 = 42200-42825, 54824-55088
JTT, p57 = 42826-43026, 65475-65972
JTT, p58 = 43027-43544, 65973-66338
JTT, p59 = 45202-45589, 66926-67138
LG, p60 = 45590-45971
JTT, p61 = 45972-46127
JTT, p62 = 46505-46818
JTTF, p63 = 49748-50216, 50471-50664
JTTF, p64 = 51930-52250, 63432-64066
JTTF, p65 = 52251-52667, 67838-68193
JTT, p66 = 53418-53750
JTTF, p67 = 55089-55489, 56738-57544
JTT, p68 = 55772-56737
JTTF, p69 = 57545-57989
LG, p70 = 61521-61810
LG, p71 = 62383-62573
LG, p72 = 62574-63007
LG, p73 = 69494-70084
JTT, p74 = 70969-71360
