# Supplementary material for: Whole Genome Sequencing of the Asian Arowana (Scleropages formosus) Provides Insights into the Evolution of Ray-Finned Fishes
Source: Genome Biol Evol. 2015 Oct 6;7(10):2885–95. doi: 10.1093/gbe/evv186 (PMC4684697; doi:10.1093/gbe/evv186)
Supplement: Supplementary Data [file supp_evv186_Supp4_tajimarr.xlsx]

## Sheet: Sheet1
Supplementary Material 4: Tajima’s relative rate test to test the hypothesis of a constant rate of molecular evolution between Asian arowana and other ray-finned fish lineages on the phylogenetic tree.
+ P-value less than 0.05 is often used to reject the null hypothesis of equal rates between lineages.
Species1	Species2	Outgroup	Identical sites	Divergent sites	Unique differences in Species1	Unique differences in Species2	Unique differences in Outgroup	chi2 test	P-value+
Asian arowana	Spotted gar	Elephant shark	44298	4107	3985	2751	8129	226.06	0
Asian arowana	Spotted gar	Little skate	41667	3890	3658	2619	8313	171.98	0
Asian arowana	Spotted gar	Small-spotted catshark	39357	3593	3373	2376	7284	172.9	0
Asian arowana	European eel	Elephant shark	36544	3280	2396	2644	7558	12.2	0.00048
Asian arowana	European eel	Little skate	34509	3108	2220	2511	7600	17.9	2e-05
Asian arowana	European eel	Small-spotted catshark	32884	2830	2071	2327	6765	14.9	0.00011
Asian arowana	Electric eel	Elephant shark	41680	4469	3027	3762	8135	79.57	0
Asian arowana	Electric eel	Little skate	39513	4322	2832	3499	8286	70.27	0
Asian arowana	Electric eel	Small-spotted catshark	37190	3912	2568	3323	7203	96.76	0
Asian arowana	Blind cave fish	Elephant shark	41853	4532	3145	4172	8262	144.15	0
Asian arowana	Blind cave fish	Little skate	39568	4322	2883	3880	8469	146.98	0
Asian arowana	Blind cave fish	Small-spotted catshark	37224	3955	2653	3657	7388	159.75	0
Asian arowana	Zebrafish	Elephant shark	43463	4780	3285	3806	8439	38.28	0
Asian arowana	Zebrafish	Little skate	41052	4550	2998	3546	8641	45.89	0
Asian arowana	Zebrafish	Small-spotted catshark	38537	4164	2761	3408	7551	67.86	0
Asian arowana	Common carp	Elephant shark	33065	3821	2522	3348	6786	116.23	0
Asian arowana	Common carp	Little skate	31075	3570	2321	3065	6948	102.77	0
Asian arowana	Common carp	Small-spotted catshark	29602	3233	2146	2901	6092	112.94	0
Asian arowana	Northern pike	Elephant shark	39264	3997	2894	3267	7870	22.58	0
Asian arowana	Northern pike	Little skate	37381	3851	2652	3053	7991	28.19	0
Asian arowana	Northern pike	Small-spotted catshark	34842	3539	2379	2919	7032	55.04	0
Asian arowana	Rainbow trout	Elephant shark	37257	3789	2711	3195	7713	39.66	0
Asian arowana	Rainbow trout	Little skate	34925	3626	2389	3002	7696	69.7	0
Asian arowana	Rainbow trout	Small-spotted catshark	32782	3293	2149	2812	6762	88.6	0
Asian arowana	Atlantic salmon	Elephant shark	28668	2672	1921	2370	5709	46.98	0
Asian arowana	Atlantic salmon	Little skate	26847	2633	1737	2210	5787	56.68	0
Asian arowana	Atlantic salmon	Small-spotted catshark	25359	2406	1602	2098	5043	66.49	0
Asian arowana	Atlantic cod	Elephant shark	40816	4775	3071	4655	7449	324.75	0
Asian arowana	Atlantic cod	Little skate	38530	4700	2766	4349	7602	352.2	0
Asian arowana	Atlantic cod	Small-spotted catshark	36251	4241	2576	4092	6604	344.67	0
Asian arowana	Three-spined stickleback	Elephant shark	42482	4938	3254	4632	8087	240.79	0
Asian arowana	Three-spined stickleback	Little skate	40141	4752	3013	4276	8168	218.85	0
Asian arowana	Three-spined stickleback	Small-spotted catshark	37714	4311	2730	4044	7196	254.89	0
Asian arowana	Japanese puffer	Elephant shark	42554	5075	3268	4793	7979	288.5	0
Asian arowana	Japanese puffer	Little skate	40253	4925	3053	4338	8024	223.41	0
Asian arowana	Japanese puffer	Small-spotted catshark	37934	4506	2754	4161	7113	286.28	0
Asian arowana	Green spotted puffer	Elephant shark	41108	4879	3095	4863	7644	392.79	0
Asian arowana	Green spotted puffer	Little skate	38849	4681	2913	4423	7648	310.81	0
Asian arowana	Green spotted puffer	Small-spotted catshark	36806	4287	2652	4164	6776	335.41	0
Asian arowana	Nile tilapia	Elephant shark	43785	4724	3348	3952	8495	49.97	0
Asian arowana	Nile tilapia	Little skate	41384	4536	3100	3608	8606	38.47	0
Asian arowana	Nile tilapia	Small-spotted catshark	38876	4171	2791	3465	7585	72.61	0
Asian arowana	Medaka	Elephant shark	41107	4861	3197	4541	7672	233.44	0
Asian arowana	Medaka	Little skate	38792	4642	2967	4132	7711	191.19	0
Asian arowana	Medaka	Small-spotted catshark	36303	4247	2641	3919	6768	248.98	0
Asian arowana	Southern platyfish	Elephant shark	42805	5026	3321	4522	8063	183.91	0
Asian arowana	Southern platyfish	Little skate	40483	4857	3056	4071	8143	144.55	0
Asian arowana	Southern platyfish	Small-spotted catshark	38124	4428	2795	3893	7161	180.26	0
Asian arowana	Amazon molly	Elephant shark	43026	5016	3338	4502	8117	172.82	0
Asian arowana	Amazon molly	Little skate	40725	4837	3093	4062	8152	131.23	0
Asian arowana	Amazon molly	Small-spotted catshark	38260	4419	2808	3892	7163	175.38	0
